# Supplementary material for: The Revelation of Continuously Organized, Co-Overexpressed Protein-Coding Genes with Roles in Cellular Communications in Breast Cancer
Source: Cells. 2022 Nov 28;11(23):3806. doi: 10.3390/cells11233806 (PMC9741223; doi:10.3390/cells11233806)
Supplement: Supplementary file 1 [file cells-11-03806-s001.zip]

Archive with 1 entries (1 files):
- cells-1955049-supplementary.pdf
